# Supplementary material for: Dielectrophoresis-Based SERS Sensors for the Detection of Cancer Cells in Microfluidic Chips
Source: Biosensors (Basel). 2022 Aug 25;12(9):681. doi: 10.3390/bios12090681 (PMC9496591; doi:10.3390/bios12090681)
Supplement: Supplementary file 1 [file biosensors-12-00681-s001.zip]

Archive with 1 entries (1 files):
- biosensors-1854091-supplementary.pdf
